# Supplementary material for: In silico drug repositioning based on the integration of chemical, genomic and pharmacological spaces
Source: BMC Bioinformatics. 2021 Feb 8;22:52. doi: 10.1186/s12859-021-03988-x (PMC7868667; doi:10.1186/s12859-021-03988-x)
Supplement: Supplementary file 1 — Additional file 1. The top 20 predicted indications for the 548 drugs based on the similarity measurement IntegratedSim. [file 12859_2021_3988_MOESM1_ESM.xlsx]

## Sheet: 548 drugs
acarbose
acebutolol
acetazolamide
acitretin
acyclovir
adenosine
albendazole
alclometasone
alendronate
allopurinol
amantadine
amifostine
amikacin
amiloride
aminoglutethimide
aminophylline
amiodarone
amitriptyline
amlodipine
amoxapine
amoxicillin
ampicillin
amprenavir
aspirin
atenolol
atovaquone
atropine
azathioprine
azithromycin
aztreonam
bacitracin
baclofen
beclomethasone
benztropine
betaxolol
bethanechol
biperiden
bisoprolol
bleomycin
bromocriptine
budesonide
bumetanide
bupivacaine
bupropion
buspirone
caffeine
captopril
carbachol
carbamazepine
carnitine
carteolol
cefaclor
cefadroxil
cefazolin
cefixime
cefoperazone
cefotaxime
cefotetan
cefoxitin
ceftazidime
ceftizoxime
ceftriaxone
cefuroxime
cephalexin
cephradine
cetirizine
chloramphenicol
chloroquine
chlorothiazide
chlorpheniramine
chlorpromazine
chlorpropamide
chlorthalidone
chlorzoxazone
cidofovir
cimetidine
cinoxacin
ciprofloxacin
citalopram
clemastine
clindamycin
clobetasol
clofazimine
clomipramine
clonidine
clotrimazole
clozapine
cromolyn
cycloserine
cyproheptadine
cysteamine
dacarbazine
danazol
dantrolene
dapsone
daunorubicin
delavirdine
demeclocycline
desipramine
desoximetasone
dexamethasone
dexmedetomidine
dexrazoxane
diazoxide
diclofenac
dicloxacillin
dicyclomine
didanosine
diflunisal
digoxin
dihydroergotamine
diltiazem
diphenhydramine
dipivefrin
disopyramide
disulfiram
dobutamine
dolasetron
dopamine
doxazosin
doxepin
doxorubicin
doxycycline
droperidol
dutasteride
echothiophate
econazole
enalapril
enflurane
epinephrine
ergotamine
erythromycin
estradiol
estramustine
ethacrynic acid
ethambutol
ethionamide
ethosuximide
ethotoin
etodolac
etomidate
etoposide
famotidine
felodipine
fenofibrate
fenoldopam
fenoprofen
finasteride
flavoxate
flecainide
fluconazole
fludrocortisone
flumazenil
fluocinonide
fluorometholone
fluoxetine
fluphenazine
flurbiprofen
flutamide
fluvoxamine
foscarnet
fosfomycin
fosinopril
furosemide
galantamine
ganciclovir
gemfibrozil
glipizide
glycopyrrolate
griseofulvin
guanethidine
guanfacine
haloperidol
halothane
hexachlorophene
hydralazine
hydrochlorothiazide
hydroflumethiazide
hydroxocobalamin
hydroxychloroquine
hydroxyzine
ibuprofen
idarubicin
iloprost
imipramine
indapamide
indinavir
indomethacin
isocarboxazid
isoflurane
isoproterenol
isosorbide dinitrate
isradipine
itraconazole
ivermectin
kanamycin
ketamine
ketoconazole
ketoprofen
ketorolac
labetalol
lactulose
lamivudine
leucovorin
levetiracetam
levobunolol
lidocaine
lincomycin
lindane
lisinopril
lithium
loperamide
loratadine
lorazepam
losartan
lovastatin
loxapine
malathion
maprotiline
mebendazole
mecamylamine
medroxyprogesterone
mefenamic acid
mefloquine
megestrol
meperidine
mephenytoin
mepivacaine
mesoridazine
metformin
methadone
methazolamide
methimazole
methotrexate
methyclothiazide
methyldopa
methylphenidate
methylprednisolone
metipranolol
metoclopramide
metolazone
metoprolol
metronidazole
mexiletine
miconazole
midodrine
mifepristone
milrinone
minocycline
minoxidil
mirtazapine
mitotane
mitoxantrone
molindone
mometasone
moricizine
morphine
mupirocin
mycophenolic acid
nadolol
nalbuphine
naloxone
naltrexone
naproxen
nelfinavir
neomycin
nevirapine
nicardipine
nicotine
nifedipine
nimodipine
nitric oxide
nitrofurantoin
nitroglycerin
nitroprusside
nizatidine
norepinephrine
norfloxacin
nortriptyline
ofloxacin
omeprazole
ondansetron
orphenadrine
oxacillin
oxandrolone
oxazepam
oxytetracycline
paclitaxel
paromomycin
paroxetine
penbutolol
penicillin g
penicillin v
pentazocine
pentobarbital
pentoxifylline
perindopril
perphenazine
phenelzine
phenoxybenzamine
phentolamine
phenytoin
pilocarpine
pimecrolimus
pimozide
pindolol
piperacillin
piroxicam
polythiazide
pramipexole
pravastatin
prazosin
prednisone
primaquine
primidone
probenecid
procainamide
procaine
prochlorperazine
procyclidine
progesterone
promethazine
propafenone
propantheline
propofol
propranolol
propylthiouracil
protriptyline
pyrazinamide
pyridostigmine
pyrimethamine
quinidine
raloxifene
ramipril
reserpine
ribavirin
rifabutin
riluzole
risedronate
risperidone
ritonavir
saquinavir
secobarbital
selegiline
sertraline
simvastatin
sotalol
spectinomycin
spironolactone
stavudine
streptomycin
sufentanil
sulfadiazine
sulfasalazine
sulfinpyrazone
sulfisoxazole
sulindac
sumatriptan
tacrolimus
tamoxifen
temazepam
teniposide
terazosin
terbutaline
testosterone
tetracycline
theophylline
thiabendazole
thioridazine
thyroxine
ticlopidine
tiludronate
timolol
tobramycin
tolazamide
tolazoline
tolbutamide
tolmetin
topotecan
toremifene
tramadol
tranexamic acid
trazodone
treprostinil
triamcinolone
triamterene
trifluoperazine
trihexyphenidyl
triiodothyronine
trimethoprim
trimetrexate
trimipramine
tropicamide
valproic acid
vancomycin
verapamil
vinblastine
vincristine
warfarin
zalcitabine
zidovudine
abacavir
adapalene
amcinonide
anagrelide
anastrozole
apraclonidine
argatroban
aripiprazole
arsenic trioxide
atomoxetine
atorvastatin
azelaic acid
azelastine
balsalazide
benazepril
bexarotene
bicalutamide
bimatoprost
bortezomib
bosentan
bretylium
brimonidine
brinzolamide
cabergoline
candesartan
capecitabine
carbinoxamine
carvedilol
cefdinir
cefditoren
cefepime
cefpodoxime
cefprozil
celecoxib
ciclesonide
cyclobenzaprine
desflurane
desloratadine
docetaxel
dofetilide
donepezil
efavirenz
emedastine
entacapone
eplerenone
eprosartan
ertapenem
esmolol
exemestane
ezetimibe
famciclovir
fexofenadine
fludarabine
flunisolide
fluticasone
fluvastatin
formoterol
fosphenytoin
fulvestrant
gabapentin
gatifloxacin
gefitinib
gemcitabine
gemifloxacin
glimepiride
halofantrine
hydroxyurea
ibutilide
imatinib
imiquimod
irbesartan
irinotecan
isoniazid
lamotrigine
lansoprazole
latanoprost
leflunomide
letrozole
levocabastine
lomefloxacin
meloxicam
mercaptopurine
meropenem
metaproterenol
miglitol
modafinil
moexipril
montelukast
moxifloxacin
nabilone
nabumetone
naftifine
nateglinide
nilutamide
olanzapine
olopatadine
orlistat
oxaprozin
oxcarbazepine
oxiconazole
oxybutynin
pamidronate
pantoprazole
paricalcitol
penciclovir
pioglitazone
pirbuterol
prednicarbate
prednisolone
quetiapine
quinapril
rabeprazole
ranolazine
remifentanil
repaglinide
rifapentine
rimexolone
rivastigmine
ropinirole
ropivacaine
rosiglitazone
salmeterol
sildenafil
tadalafil
tamsulosin
tazarotene
telmisartan
terbinafine
terconazole
tiagabine
tiotropium
tirofiban
tizanidine
tolterodine
topiramate
trandolapril
travoprost
trovafloxacin
valacyclovir
valsartan
venlafaxine
vinorelbine
voriconazole
zafirlukast
ziprasidone
zolpidem
zonisamide

## Sheet: 719 diseases
AIDS-Related Opportunistic Infections
Abdominal Abscess
Abnormalities, Drug-Induced
Abortion, Spontaneous
Abscess
Acanthamoeba Keratitis
Acinetobacter Infections
Acne Vulgaris
Acquired Immunodeficiency Syndrome
Acromegaly
Actinomycetales Infections
Actinomycosis
Addison Disease
Adenocarcinoma
Adenomatous Polyposis Coli
Adenovirus Infections, Human
Adrenal Cortex Neoplasms
Adrenal Hyperplasia, Congenital
Adrenal Insufficiency
Adrenocortical Hyperfunction
Airway Obstruction
Alcohol Withdrawal Delirium
Alcohol-Induced Disorders, Nervous System
Alcoholic Neuropathy
Alcoholism
Alopecia
Altitude Sickness
Alzheimer Disease
Amebiasis
Amenorrhea
Amyloidosis
Amyotrophic Lateral Sclerosis
Anaphylaxis
Ancylostomiasis
Anemia, Hemolytic, Autoimmune
Anemia, Megaloblastic
Anemia, Pernicious
Angina Pectoris
Angina Pectoris, Variant
Angina, Unstable
Anorexia
Anthrax
Anuria
Anxiety Disorders
Aortic Aneurysm
Aortic Arch Syndromes
Aortic Coarctation
Apnea
Appendicitis
Arrhythmias, Cardiac
Arterial Occlusive Diseases
Arteriosclerosis
Arteriosclerosis Obliterans
Arthritis
Arthritis, Gouty
Arthritis, Juvenile Rheumatoid
Arthritis, Rheumatoid
Ascariasis
Ascites
Aspergillosis
Asthma
Astrocytoma
Atrial Fibrillation
Atrial Flutter
Attention Deficit Disorder with Hyperactivity
Attention Deficit and Disruptive Behavior Disorders
Autistic Disorder
Autoimmune Diseases
Babesiosis
Bacterial Infections
Bacteroides Infections
Bartter Syndrome
Bipolar Disorder
Bites, Human
Blast Crisis
Blastomycosis
Blepharospasm
Blood Coagulation Disorders
Bone Diseases, Infectious
Bone Marrow Diseases
Bradycardia
Brain Edema
Brain Ischemia
Brain Neoplasms
Breast Neoplasms
Bronchial Neoplasms
Bronchial Spasm
Bronchitis
Brucellosis
Bulimia
Burkitt Lymphoma
Burns
Bursitis
Cachexia
Campylobacter Infections
Candidiasis
Candidiasis, Chronic Mucocutaneous
Candidiasis, Cutaneous
Candidiasis, Oral
Candidiasis, Vulvovaginal
Carcinoma
Carcinoma, Basal Cell
Carcinoma, Islet Cell
Carcinoma, Medullary
Carcinoma, Non-Small-Cell Lung
Carcinoma, Pancreatic Ductal
Carcinoma, Renal Cell
Carcinoma, Small Cell
Carcinoma, Squamous Cell
Cardiac Output, Low
Cardiomyopathy, Dilated
Catatonia
Causalgia
Cellulitis
Central Nervous System Neoplasms
Cerebral Infarction
Cerebral Palsy
Chancroid
Chickenpox
Child Behavior Disorders
Chlamydia Infections
Chlamydiaceae Infections
Cholelithiasis
Cholera
Choriocarcinoma
Chromoblastomycosis
Clonorchiasis
Clostridium Infections
Cluster Headache
Cocaine-Related Disorders
Coccidioidomycosis
Colic
Colitis, Ulcerative
Collagen Diseases
Colonic Diseases
Colonic Diseases, Functional
Colonic Neoplasms
Colorectal Neoplasms
Common Cold
Community-Acquired Infections
Complex Regional Pain Syndromes
Conduct Disorder
Condylomata Acuminata
Conjunctivitis
Conjunctivitis, Acute Hemorrhagic
Conjunctivitis, Allergic
Conjunctivitis, Bacterial
Conjunctivitis, Viral
Constipation
Corneal Ulcer
Coronary Artery Disease
Coronary Disease
Cough
Craniocerebral Trauma
Crohn Disease
Cryptococcosis
Cryptosporidiosis
Cushing Syndrome
Cyanosis
Cystic Fibrosis
Cysticercosis
Cystinosis
Cystinuria
Cystitis
Cytomegalovirus Infections
Cytomegalovirus Retinitis
Delirium
Dementia
Depressive Disorder
Dermatitis
Dermatitis Herpetiformis
Dermatitis, Allergic Contact
Dermatitis, Atopic
Dermatitis, Seborrheic
Diabetes Mellitus, Type 2
Diabetic Angiopathies
Diabetic Nephropathies
Diabetic Neuropathies
Diarrhea
Diverticulitis
Dracunculiasis
Drug Hypersensitivity
Drug Toxicity
Ductus Arteriosus, Patent
Duodenal Ulcer
Dysentery
Dysentery, Bacillary
Dyskinesia, Drug-Induced
Dyskinesias
Dysmenorrhea
Dyspepsia
Dyspnea
Ear Diseases
Earache
Eating Disorders
Echinococcosis
Eclampsia
Eczema
Edema
Edema, Cardiac
Elephantiasis
Emaciation
Embolism
Encephalitis, Herpes Simplex
Endocarditis
Endocarditis, Bacterial
Endocarditis, Subacute Bacterial
Endometrial Hyperplasia
Endometrial Neoplasms
Endometriosis
Enteritis
Enterobacteriaceae Infections
Enterobiasis
Enterocolitis, Pseudomembranous
Enuresis
Ependymoma
Epidermolysis Bullosa
Epididymitis
Epilepsies, Partial
Epilepsy
Epilepsy, Absence
Epilepsy, Benign Neonatal
Epilepsy, Complex Partial
Epilepsy, Post-Traumatic
Epilepsy, Temporal Lobe
Epilepsy, Tonic-Clonic
Epstein-Barr Virus Infections
Erectile Dysfunction
Erythrasma
Escherichia coli Infections
Esophageal Diseases
Esophageal Neoplasms
Esophageal Spasm, Diffuse
Esophageal and Gastric Varices
Esophagitis
Esophagitis, Peptic
Esotropia
Essential Tremor
Extravasation of Diagnostic and Therapeutic Materials
Eye Diseases
Eye Infections, Bacterial
Facial Dermatoses
Facial Pain
Facial Paralysis
Familial Mediterranean Fever
Fatigue
Fatigue Syndrome, Chronic
Fever
Fibrocystic Breast Disease
Fibrosarcoma
Fissure in Ano
Flank Pain
Folic Acid Deficiency
Food Hypersensitivity
Foot Dermatoses
Fungemia
Gangrene
Gastroenteritis
Gastroesophageal Reflux
Gastrointestinal Diseases
Gastrointestinal Neoplasms
Gastroparesis
Gaucher Disease
Genital Diseases, Female
Giardiasis
Glaucoma
Glaucoma, Angle-Closure
Glaucoma, Open-Angle
Glioblastoma
Goiter
Gonorrhea
Gout
Graft Occlusion, Vascular
Graft vs Host Disease
Gram-Negative Bacterial Infections
Gram-Positive Bacterial Infections
Growth Disorders
Gynecomastia
Haemophilus Infections
Hand Dermatoses
Head Injuries, Closed
Head and Neck Neoplasms
Headache
Heart Arrest
Heart Block
Heart Failure
Heartburn
Helicobacter Infections
Helminthiasis
Hematologic Diseases
Hemorrhage
Hemorrhoids
Hemosiderosis
Hepatic Encephalopathy
Hepatitis B
Hepatitis C, Chronic
Herpes Genitalis
Herpes Labialis
Herpes Simplex
Herpes Zoster
Herpes Zoster Ophthalmicus
Hiccup
Hirsutism
Histiocytosis
Histoplasmosis
Hodgkin Disease
Hot Flashes
Huntington Disease
Hymenolepiasis
Hyperaldosteronism
Hyperbilirubinemia
Hypercalcemia
Hypercholesterolemia
Hypereosinophilic Syndrome
Hyperhidrosis
Hyperlipoproteinemia Type II
Hyperlipoproteinemias
Hyperparathyroidism
Hyperprolactinemia
Hypersensitivity
Hypertension
Hypertension, Malignant
Hypertension, Pulmonary
Hypertension, Renovascular
Hypertriglyceridemia
Hyperuricemia
Hypocalcemia
Hypoglycemia
Hypogonadism
Hypokalemia
Hypoplastic Left Heart Syndrome
Hypoprothrombinemias
Hypotension
Hypotension, Orthostatic
Hypoventilation
Impetigo
Impotence, Vasculogenic
Inappropriate ADH Syndrome
Infant, Premature, Diseases
Infertility
Infertility, Female
Infertility, Male
Inflammation
Inflammatory Bowel Diseases
Intermittent Claudication
Intestinal Diseases, Parasitic
Intracranial Embolism and Thrombosis
Intracranial Hypertension
Intraoperative Complications
Iridocyclitis
Iritis
Irritable Bowel Syndrome
Joint Diseases
Keratitis
Keratitis, Dendritic
Keratitis, Herpetic
Keratoconjunctivitis, Infectious
Keratosis
Kidney Diseases
Kidney Failure, Acute
Kidney Failure, Chronic
Kidney Neoplasms
Klebsiella Infections
Larva Migrans
Lead Poisoning
Leg Dermatoses
Legionnaires Disease
Leishmaniasis
Leishmaniasis, Visceral
Leprosy, Borderline
Leprosy, Lepromatous
Leukemia
Leukemia, Basophilic, Acute
Leukemia, Eosinophilic, Acute
Leukemia, Hairy Cell
Leukemia, Lymphocytic, Chronic, B-Cell
Leukemia, Lymphoid
Leukemia, Myelogenous, Chronic, BCR-ABL Positive
Leukemia, Myeloid, Accelerated Phase
Leukemia, Myeloid, Acute
Leukemia, Neutrophilic, Chronic
Leukemia, Promyelocytic, Acute
Leukocytosis
Lice Infestations
Listeriosis
Liver Cirrhosis
Liver Cirrhosis, Biliary
Liver Neoplasms
Low Back Pain
Lung Diseases, Fungal
Lung Neoplasms
Lupus Erythematosus, Discoid
Lupus Erythematosus, Systemic
Lupus Nephritis
Lyme Disease
Lymphoma
Lymphoma, Non-Hodgkin
Lymphoma, T-Cell, Cutaneous
Macular Edema
Magnesium Deficiency
Malaria
Malaria, Avian
Malaria, Cerebral
Malaria, Falciparum
Malaria, Vivax
Malignant Hyperthermia
Mansonelliasis
Mastocytosis
Maxillary Sinusitis
Medulloblastoma
Melanoma
Melanoma, Amelanotic
Meningeal Neoplasms
Meningitis, Bacterial
Meningitis, Cryptococcal
Meningitis, Haemophilus
Meningitis, Meningococcal
Meningitis, Pneumococcal
Meningococcal Infections
Menopause, Premature
Menorrhagia
Menstruation Disturbances
Mental Retardation
Mercury Poisoning
Mesothelioma
Mesothelioma, Cystic
Miosis
Motion Sickness
Mouth Diseases
Multiple Myeloma
Multiple Sclerosis
Muscle Cramp
Muscle Rigidity
Muscle Spasticity
Myasthenia Gravis
Mycobacterium Infections
Mycobacterium Infections, Atypical
Mycobacterium avium-intracellulare Infection
Mycoplasma Infections
Mycosis Fungoides
Mydriasis
Myelitis, Transverse
Myocardial Infarction
Myositis
Myxedema
Narcolepsy
Nausea
Necatoriasis
Necrosis
Neisseriaceae Infections
Nelson Syndrome
Neoplasm Metastasis
Neoplasms
Neoplasms, Germ Cell and Embryonal
Neoplasms, Hormone-Dependent
Nephritis
Nephrotic Syndrome
Neuroblastoma
Neurocysticercosis
Neuroleptic Malignant Syndrome
Neurologic Manifestations
Neurosyphilis
Neutropenia
Nocardia Infections
Nutritional and Metabolic Diseases
Obesity
Obsessive-Compulsive Disorder
Ocular Hypertension
Oliguria
Onchocerciasis
Onychomycosis
Opioid-Related Disorders
Opisthorchiasis
Oral Ulcer
Osteoarthritis
Osteolysis
Osteomyelitis
Osteoporosis, Postmenopausal
Osteosarcoma
Otitis Externa
Otitis Media
Otitis Media, Suppurative
Ovarian Neoplasms
Overdose
Paget Disease, Extramammary
Pain
Pain, Intractable
Pain, Postoperative
Pancreatic Neoplasms
Pancreatitis
Panic Disorder
Paracoccidioidomycosis
Paraparesis, Spastic
Parkinson Disease
Parkinson Disease, Postencephalitic
Parkinsonian Disorders
Pemphigoid, Bullous
Pemphigus
Peptic Ulcer
Peripheral Vascular Diseases
Peritonitis
Persistent Fetal Circulation Syndrome
Pharyngitis
Pheochromocytoma
Phobic Disorders
Photophobia
Photosensitivity Disorders
Pityriasis Rosea
Plague
Pleural Effusion
Pleural Effusion, Malignant
Pneumococcal Infections
Pneumonia
Pneumonia, Bacterial
Pneumonia, Mycoplasma
Pneumonia, Pneumococcal
Pneumonia, Pneumocystis
Poisoning
Polychondritis, Relapsing
Polycythemia Vera
Polyuria
Porphyria Cutanea Tarda
Porphyria, Acute Intermittent
Postoperative Complications
Postoperative Nausea and Vomiting
Postpartum Hemorrhage
Pre-Eclampsia
Precursor Cell Lymphoblastic Leukemia-Lymphoma
Pregnancy Complications, Infectious
Pregnancy, Ectopic
Premenstrual Syndrome
Primary Myelofibrosis
Primary Ovarian Insufficiency
Proctitis
Proctocolitis
Prostatic Diseases
Prostatic Hyperplasia
Prostatic Neoplasms
Prostatitis
Proteus Infections
Pruritus
Pruritus Ani
Pseudomonas Infections
Psoriasis
Psychomotor Agitation
Psychophysiologic Disorders
Psychotic Disorders
Puberty, Delayed
Puberty, Precocious
Pulmonary Edema
Pulmonary Embolism
Pulmonary Emphysema
Pulmonary Valve Stenosis
Purpura
Purpura, Thrombocytopenic, Idiopathic
Pyelonephritis
Pyoderma Gangrenosum
Radiation Injuries, Experimental
Raynaud Disease
Rectal Neoplasms
Red-Cell Aplasia, Pure
Respiration Disorders
Respiratory Distress Syndrome, Adult
Respiratory Distress Syndrome, Newborn
Respiratory Syncytial Virus Infections
Respiratory Tract Diseases
Respiratory Tract Fistula
Respiratory Tract Infections
Restless Legs Syndrome
Retinoblastoma
Reye Syndrome
Rhabdomyosarcoma
Rheumatic Diseases
Rheumatic Fever
Rhinitis
Rhinitis, Allergic, Perennial
Rhinitis, Vasomotor
Rickettsia Infections
Rosacea
Salmonella Infections
Salmonella Infections, Animal
Sarcoma
Sarcoma, Ewings
Sarcoma, Kaposi
Scabies
Scalp Dermatoses
Schistosomiasis
Schistosomiasis mansoni
Schizophrenia
Schizophrenia, Paranoid
Scleritis
Scleroderma, Systemic
Seizures
Seizures, Febrile
Sepsis
Septicemia
Serratia Infections
Shock
Shock, Cardiogenic
Shock, Septic
Sialorrhea
Sigmoid Diseases
Sinoatrial Block
Sinusitis
Skin Diseases
Skin Diseases, Bacterial
Skin Diseases, Eczematous
Skin Diseases, Infectious
Sleep Disorders
Sleep Initiation and Maintenance Disorders
Soft Tissue Infections
Soft Tissue Neoplasms
Spasm
Spasms, Infantile
Spinal Cord Injuries
Spinal Cord Ischemia
Spinal Cord Neoplasms
Spirochaetales Infections
Spondylitis, Ankylosing
Spondylolysis
Sporotrichosis
Staphylococcal Infections
Staphylococcal Skin Infections
Status Asthmaticus
Status Epilepticus
Stomach Neoplasms
Stomach Ulcer
Strabismus
Streptococcal Infections
Stress Disorders, Post-Traumatic
Stroke
Strongyloidiasis
Subarachnoid Hemorrhage
Substance Withdrawal Syndrome
Substance-Related Disorders
Sunburn
Surgical Wound Infection
Syphilis
Tachycardia, Atrioventricular Nodal Reentry
Tachycardia, Paroxysmal
Tachycardia, Supraventricular
Tachycardia, Ventricular
Testicular Neoplasms
Tetanus
Tetralogy of Fallot
Thromboangiitis Obliterans
Thrombocythemia, Essential
Thrombocytopenia
Thrombocytosis
Thromboembolism
Thrombophlebitis
Thrombosis
Thyroid Crisis
Thyroid Neoplasms
Thyroiditis, Autoimmune
Thyrotoxicosis
Tinea Capitis
Tinea Pedis
Tinea Versicolor
Tobacco Use Disorder
Tonsillitis
Toothache
Torsades de Pointes
Torticollis
Tourette Syndrome
Toxocariasis
Toxoplasmosis
Toxoplasmosis, Cerebral
Trachoma
Tremor
Trichinellosis
Trichomonas Vaginitis
Trichuriasis
Tricuspid Atresia
Trigeminal Neuralgia
Trophoblastic Neoplasms
Trypanosomiasis
Tuberculosis
Tuberculosis, Pulmonary
Tularemia
Typhoid Fever
Tyrosinemias
Ulcer
Urethral Diseases
Urethritis
Urinary Bladder Diseases
Urinary Bladder Neck Obstruction
Urinary Bladder Neoplasms
Urinary Bladder, Neurogenic
Urinary Incontinence
Urinary Retention
Urinary Tract Infections
Urticaria
Uterine Hemorrhage
Uterine Neoplasms
Uveitis
Uveitis, Anterior
Vaginosis, Bacterial
Varicose Veins
Vasculitis
Venous Thrombosis
Ventricular Dysfunction
Ventricular Dysfunction, Left
Ventricular Fibrillation
Ventricular Premature Complexes
Vertigo
Virus Diseases
Vitiligo
Vomiting
Waldenstrom Macroglobulinemia
Warts
Wegener Granulomatosis
West Nile Fever
Whooping Cough
Wolff-Parkinson-White Syndrome
Wound Infection
Xerostomia
Zollinger-Ellison Syndrome
Zygomycosis

## Sheet: Predicted results
The top 20 predicted new indications for each of the 548 drugs (Each column contains a drug name and its top 20 predicted disease IDs)
acarbose	acebutolol	acetazolamide	acitretin	acyclovir	adenosine	albendazole	alclometasone	alendronate	allopurinol	amantadine	amifostine	amikacin	amiloride	aminoglutethimide	aminophylline	amiodarone	amitriptyline	amlodipine	amoxapine	amoxicillin	ampicillin	amprenavir	aspirin	atenolol	atovaquone	atropine	azathioprine	azithromycin	aztreonam	bacitracin	baclofen	beclomethasone	benztropine	betaxolol	bethanechol	biperiden	bisoprolol	bleomycin	bromocriptine	budesonide	bumetanide	bupivacaine	bupropion	buspirone	caffeine	captopril	carbachol	carbamazepine	carnitine
568	286	321	475	300	321	692	61	268	57	169	486	294	286	486	321	321	65	286	486	230	629	321	190	268	321	169	692	692	629	321	486	343	576	443	499	486	704	692	169	343	443	642	486	547	61	321	268	486	85
436	641	286	57	9	61	629	576	312	475	486	485	622	457	692	286	63	491	177	547	363	540	175	56	61	475	486	629	230	363	568	475	242	169	38	486	3	642	629	486	242	38	488	321	486	88	629	3	169	321
294	268	199	486	321	48	230	541	476	486	547	478	629	48	230	486	286	215	703	65	540	514	63	692	87	57	321	230	271	230	230	57	255	693	286	266	169	268	363	321	255	641	705	589	589	87	622	259	475	175
622	63	457	343	692	286	611	290	692	343	589	321	606	61	629	169	64	44	486	589	622	79	286	629	491	286	576	611	363	611	294	321	280	486	641	321	322	63	230	129	280	61	443	576	709	81	692	267	343	286
543	64	268	8	166	81	363	453	321	321	44	268	692	678	642	83	443	589	443	44	279	503	64	619	169	343	494	622	611	540	692	343	366	61	704	61	547	64	611	526	366	704	321	467	321	552	71	486	57	3
629	61	267	321	230	87	622	19	486	397	709	270	241	88	321	178	38	547	633	491	514	481	629	622	486	177	3	363	540	622	436	169	586	44	642	494	576	61	540	9	586	63	704	494	48	321	230	321	65	259
692	87	486	190	475	88	540	573	230	88	665	162	230	177	611	337	642	613	641	215	79	596	692	230	81	703	286	540	606	606	543	190	290	613	63	286	665	87	622	589	290	642	183	73	447	178	363	322	642	691
606	491	322	56	363	552	606	320	286	56	321	286	275	703	363	631	486	576	63	321	271	88	230	321	322	486	690	606	514	279	286	56	453	467	64	169	589	491	606	73	453	64	640	547	61	337	611	689	704	486
230	486	692	619	57	9	279	274	85	376	65	678	271	87	622	176	268	541	692	613	503	276	622	279	285	9	709	397	8	514	486	73	541	183	61	268	690	169	279	65	541	268	92	693	88	83	175	691	491	537
271	81	175	248	486	199	514	566	678	692	447	692	206	298	705	257	39	467	64	709	568	543	279	363	234	692	491	279	638	79	79	248	170	447	87	613	499	81	514	286	170	87	231	491	81	631	517	494	321	689
241	169	59	272	622	397	321	260	1	431	219	25	175	1	540	345	61	434	622	467	88	604	363	611	238	547	547	514	241	271	363	272	19	321	169	85	321	285	85	665	19	486	429	286	87	176	8	286	190	485
79	322	270	286	629	297	79	68	267	528	491	169	89	81	606	403	169	321	230	432	637	71	641	286	504	199	61	376	439	481	540	286	573	589	491	686	693	110	79	547	573	322	702	85	65	257	486	169	593	678
29	175	219	169	88	486	58	134	297	48	322	443	509	297	271	652	85	432	537	433	596	501	704	271	537	190	693	88	79	88	279	619	320	499	486	465	613	486	271	491	320	175	494	61	665	345	568	237	56	169
275	285	653	93	48	178	271	605	343	133	634	16	680	552	443	700	177	433	691	444	543	608	611	540	110	85	44	528	568	595	177	589	274	610	537	692	61	537	88	67	274	330	634	67	552	403	698	61	219	692
596	110	259	313	611	376	568	13	558	61	73	296	29	322	286	431	703	444	363	665	414	121	642	606	705	589	447	288	88	597	703	547	566	65	81	576	610	322	9	168	566	622	538	692	491	652	667	692	705	437
157	234	288	151	61	431	286	87	475	393	576	565	157	178	279	57	9	644	169	447	580	638	540	93	654	288	467	79	118	7	275	65	260	496	285	322	286	234	481	692	260	692	169	665	494	700	540	85	225	177
205	238	230	317	286	692	543	199	9	555	610	713	611	486	183	288	404	693	88	634	71	597	486	313	270	622	65	48	714	501	404	692	68	690	110	566	496	238	595	717	87	39	85	487	634	298	85	665	692	703
100	504	360	325	71	457	88	286	629	155	286	267	279	57	63	199	405	185	629	576	276	524	606	151	445	230	199	259	543	414	288	488	134	547	322	678	259	504	543	334	68	629	286	230	286	431	219	678	215	268
98	589	361	576	540	300	481	321	165	288	215	230	321	175	704	397	547	90	279	434	608	595	443	317	655	56	589	185	95	71	259	630	605	491	589	230	709	589	483	467	134	9	63	288	297	286	279	183	619	443
206	537	386	398	279	1	288	393	57	190	613	61	486	227	641	298	87	494	271	644	597	264	169	325	656	693	610	61	229	503	596	93	13	709	467	622	44	654	105	709	605	169	64	443	215	297	11	478	286	322
[truncated: 498 more columns]
